# Supplementary material for: 2-(2,2,2-Trifluoro­eth­yl)isoindoline-1,3-dione
Source: Acta Crystallogr Sect E Struct Rep Online. 2010 Jun 23;66(Pt 7):o1745. doi: 10.1107/S1600536810020222 (PMC3006864; doi:10.1107/S1600536810020222)
Supplement: Supplementary file 2 [file e-66-o1745-Isup2.hkl]

#
# h,k,l, Fc-squared, Fo-squared, sigma(Fo-squared) and status flag
#
data_I
_shelx_title '  _m091212e'
_shelx_refln_list_code          4
_shelx_F_calc_maximum      136.27
_exptl_crystal_F_000       464.00
_reflns_d_resolution_high  0.8347
 
loop_
 _symmetry_equiv_pos_as_xyz
 'x, y, z'
 '-x, y+1/2, -z+1/2'
 '-x, -y, -z'
 'x, -y-1/2, z-1/2'
 
_cell_length_a     5.0470
_cell_length_b     9.5370
_cell_length_c    19.0510
_cell_angle_alpha  90.000
_cell_angle_beta   95.203
_cell_angle_gamma  90.000
 
_shelx_F_squared_multiplier     1.000
 
loop_
 _refln_index_h
 _refln_index_k
 _refln_index_l
 _refln_F_squared_calc
 _refln_F_squared_meas
 _refln_F_squared_sigma
 _refln_observed_status
   1   0   0    10641.69     5613.78    311.37 o
   2   0   0     6683.61     6707.72    348.69 o
   3   0   0     3253.21     4336.13    128.35 o
   1   1   0     1757.18     1556.15     97.65 o
   2   1   0       39.23       33.59      3.12 o
   3   1   0      283.36      285.19     13.14 o
   4   1   0       53.38       53.71     10.26 o
   5   1   0       29.36       58.65     16.18 o
   0   2   0     1590.19     1275.11    120.55 o
   1   2   0      990.55     1032.41     24.94 o
   2   2   0      472.62      456.48      8.64 o
   3   2   0       31.67       30.79      2.92 o
   4   2   0      210.32      194.08     18.26 o
   5   2   0      162.47      177.97     22.13 o
   1   3   0     1210.96     1399.56     18.81 o
   2   3   0     1343.75     1340.12     52.12 o
   3   3   0        9.34       30.00      7.25 o
   4   3   0      248.53      199.26     42.19 o
   5   3   0        7.20        6.66      7.03 o
   0   4   0      562.00      533.18     13.56 o
   1   4   0     1185.80     1403.54     22.83 o
   2   4   0      255.95      273.34      6.63 o
   3   4   0       24.38       22.55      5.21 o
   4   4   0      172.86      150.11     17.01 o
   1   5   0        0.14        1.11      1.45 o
   2   5   0       33.48       27.41      4.76 o
   3   5   0      144.91       67.58     31.26 o
   4   5   0       61.72       61.16     16.93 o
   5   5   0        9.85        8.30      9.23 o
   0   6   0       17.67       13.95      8.77 o
   1   6   0      366.64      368.46      9.52 o
   2   6   0       63.94       49.56     16.89 o
   3   6   0      123.92      112.33     22.35 o
   4   6   0        1.59        5.55      5.52 o
   5   6   0       10.00       52.79     36.69 o
   1   7   0        8.34       26.86      8.32 o
   2   7   0       55.56       76.84     23.54 o
   3   7   0       47.62       33.66     46.27 o
   4   7   0       12.57       12.03     10.41 o
   0   8   0       48.27       38.58     18.36 o
   1   8   0       11.84       15.08      4.97 o
   2   8   0       34.42       36.87     20.73 o
   3   8   0      103.93      125.89     25.45 o
   4   8   0       91.29       76.82     22.82 o
   1   9   0      136.07      137.06     16.22 o
   2   9   0       39.36       44.40     47.08 o
   3   9   0       32.41       29.48     35.63 o
   0  10   0      449.79      513.93     42.50 o
   1  10   0        0.74        3.31      5.20 o
   2  10   0       20.70       23.34     20.95 o
   1  11   0        8.58       20.05     20.08 o
  -4   1   1        0.03        2.26      5.81 o
  -3   1   1      481.44      451.04     21.57 o
  -2   1   1      814.73      831.36     14.55 o
  -1   1   1      148.97      128.09      3.39 o
   0   1   1       75.86       72.63      1.93 o
   1   1   1      117.70      108.20      2.65 o
   2   1   1      190.85      167.70      4.59 o
   3   1   1       51.08       47.15      4.15 o
   4   1   1       48.81       44.78      8.16 o
   5   1   1      107.27      103.98     19.72 o
  -5   2   1       13.44       19.05     35.45 o
  -4   2   1        0.12       15.03     15.94 o
  -3   2   1       17.70       26.68      7.96 o
  -2   2   1     1104.71     1186.51     21.02 o
  -1   2   1      852.59      893.67     14.59 o
   0   2   1      388.90      349.14      5.49 o
   1   2   1     1443.03     1619.55     24.14 o
   2   2   1      837.58      889.47     14.91 o
   3   2   1       85.80       78.28      4.22 o
   4   2   1       60.62       89.66     51.67 o
   5   2   1      278.42      294.42     29.50 o
  -5   3   1        0.09        2.99      5.98 o
  -4   3   1      106.31      100.66     11.07 o
  -3   3   1      457.71      397.64     40.02 o
  -2   3   1      685.47      695.74     19.97 o
  -1   3   1      419.38      353.07      7.09 o
   0   3   1     5515.93     3699.57    117.31 o
   1   3   1      135.29      131.72      3.69 o
   2   3   1      614.40      635.06     35.24 o
   3   3   1      129.93      121.13      5.94 o
   4   3   1       30.00       40.35     11.18 o
   5   3   1        1.76        1.48      4.40 o
  -5   4   1        2.24        0.97      5.09 o
  -4   4   1       30.70       17.53      7.37 o
  -3   4   1      635.95      600.39     50.94 o
  -2   4   1       22.97       16.35      4.97 o
  -1   4   1      588.32      574.31     11.27 o
   0   4   1     2123.08     2488.47     33.98 o
   1   4   1       78.90       70.65      4.04 o
   2   4   1        7.53       17.57      3.61 o
   3   4   1      127.55      108.08      9.15 o
   4   4   1       83.55       75.63      8.42 o
  -5   5   1       15.02       13.85     10.61 o
  -4   5   1      241.06      235.56     27.79 o
  -3   5   1       10.73        8.48      7.65 o
  -2   5   1      472.16      526.94     18.32 o
  -1   5   1       39.99       39.30      4.74 o
   0   5   1       76.40       69.76      4.41 o
   1   5   1      111.28      121.09      6.27 o
   2   5   1        6.10        8.45      4.53 o
   3   5   1      313.78      268.34     26.98 o
   4   5   1      124.74      124.46     16.78 o
   5   5   1       17.94       20.11     14.86 o
  -5   6   1       55.07       67.35     30.84 o
  -4   6   1        1.09        4.48      4.93 o
  -3   6   1       87.95      111.59     25.66 o
  -2   6   1      641.45      675.69     28.98 o
  -1   6   1      381.61      369.08      9.58 o
   0   6   1      863.47      889.68     17.97 o
   1   6   1        6.75        6.21      2.09 o
   2   6   1      151.55      111.44     20.24 o
   3   6   1       59.25       21.83     19.52 o
   4   6   1        2.09        2.27      3.52 o
   5   6   1      121.49      152.85     55.31 o
  -4   7   1        2.42        2.27      5.93 o
  -2   7   1      275.44      260.10     23.85 o
  -1   7   1      447.25      444.87     20.14 o
   0   7   1     2328.87     2779.75    140.35 o
   1   7   1       44.63       45.24      5.97 o
   2   7   1      545.63      548.45     39.36 o
   3   7   1       31.36       18.41     21.09 o
   4   7   1      195.51      211.70     28.05 o
  -4   8   1        0.92        4.94      6.04 o
  -3   8   1      161.42      190.52     38.77 o
  -2   8   1        3.67        3.83      5.82 o
  -1   8   1      231.80      257.07     16.68 o
   0   8   1        0.92        2.04      3.38 o
   1   8   1        8.79       11.07      7.89 o
   2   8   1      254.35      255.63     33.55 o
   3   8   1        5.20        7.96      8.60 o
   4   8   1      138.43      158.29     27.68 o
  -3   9   1      103.24      126.51     45.03 o
  -2   9   1      201.51      230.48     39.96 o
  -1   9   1      541.63      607.49     52.92 o
   0   9   1      668.93      731.23     44.33 o
   1   9   1        0.67        1.53      5.14 o
   2   9   1       69.12       69.67     21.86 o
   3   9   1       76.00       81.84     42.47 o
  -2  10   1        1.19        2.05     15.44 o
  -1  10   1       59.90       50.40     11.09 o
   0  10   1      139.81      142.50     22.08 o
   1  10   1       38.32       43.66     39.24 o
   2  10   1       30.37       49.50     22.90 o
  -1  11   1      147.57      159.82     30.84 o
   0  11   1       23.21       23.26     17.83 o
   1  11   1        4.05        2.62      5.04 o
  -5   0   2      108.25       82.59     48.25 o
  -4   0   2      436.88      464.97     55.35 o
  -3   0   2     1957.90     2289.99     85.65 o
  -2   0   2     1624.93     1945.86     43.46 o
  -1   0   2     6854.82     4869.20    199.79 o
   0   0   2      400.28      418.99     20.40 o
   1   0   2      917.92      918.27     32.20 o
   2   0   2      905.72      964.17     21.96 o
   3   0   2      623.61      683.79     18.43 o
   4   0   2      101.22       99.69     16.01 o
  -4   1   2       13.75       11.53      9.34 o
  -3   1   2      629.25      648.69     20.73 o
  -2   1   2       19.04       20.00      2.62 o
  -1   1   2       28.12       25.95      2.17 o
   0   1   2     1859.06     1302.47     57.33 o
   1   1   2      168.44      161.43      3.67 o
   2   1   2      125.92      128.30      3.67 o
   3   1   2       23.55       18.35      2.24 o
   4   1   2       37.64       22.29      8.03 o
  -4   2   2      182.17      188.84     24.81 o
  -3   2   2     1084.15     1205.91     19.21 o
  -2   2   2       54.26       49.63      2.93 o
  -1   2   2     2860.65     2270.32     83.02 o
   0   2   2      626.69      622.75      8.51 o
   1   2   2      224.54      218.37      5.74 o
   2   2   2     1026.32     1169.54     20.28 o
   3   2   2     1290.14     1437.44     46.28 o
   4   2   2      323.32      286.76     40.87 o
   5   2   2       11.09       45.35     55.30 o
  -5   3   2        9.46        5.61      5.88 o
  -4   3   2       14.06       11.83      5.07 o
  -3   3   2       60.60       48.26      7.98 o
  -2   3   2      104.18       99.59      3.28 o
  -1   3   2     3062.97     3245.18    200.45 o
   0   3   2     3108.92     2573.58    124.39 o
   1   3   2      140.93      126.99      3.58 o
   2   3   2       64.15       69.34      6.65 o
   3   3   2       11.84       15.18      4.57 o
   4   3   2      139.44      137.09     15.50 o
   5   3   2      270.62      279.78     21.24 o
  -5   4   2        0.26        2.77      5.36 o
  -4   4   2       10.15       28.77     39.53 o
  -3   4   2       82.55       88.74     14.38 o
  -2   4   2        9.17       11.69      4.50 o
  -1   4   2      432.40      424.65     11.95 o
   0   4   2      235.34      229.36      5.73 o
   1   4   2      818.25      852.97     15.37 o
   2   4   2       15.43       12.36      4.82 o
   3   4   2        0.27        1.95      3.91 o
   4   4   2        1.02        4.67      4.36 o
  -5   5   2        8.47        4.79      6.98 o
  -4   5   2      160.37      134.25     24.73 o
  -3   5   2        2.75        9.94     25.47 o
  -2   5   2       76.71       74.52      5.94 o
  -1   5   2      708.72      672.82     13.13 o
   0   5   2      119.42      135.23      5.11 o
   1   5   2      165.61      170.05      6.65 o
   2   5   2      330.00      314.90      9.94 o
   3   5   2      150.73      154.03     14.72 o
   4   5   2        1.13        7.28      6.98 o
   5   5   2        0.08        2.25      7.17 o
  -5   6   2        3.61        2.28      6.48 o
  -4   6   2        3.93        3.54      6.46 o
  -3   6   2      230.85      282.03     29.54 o
  -2   6   2       20.40       19.24      7.84 o
  -1   6   2       97.50       94.66      5.51 o
   0   6   2       31.79       35.21      8.60 o
   1   6   2       32.60       27.75      4.27 o
   2   6   2      724.75      709.22     51.30 o
   3   6   2        5.54        6.75      4.82 o
   4   6   2      178.75      168.43     30.31 o
  -4   7   2        3.96        5.49      6.89 o
  -3   7   2      318.78      347.52     51.09 o
  -2   7   2       70.12       73.79     10.81 o
  -1   7   2        0.11        1.36      2.05 o
   0   7   2      188.81      180.13     11.62 o
   1   7   2        0.51        1.26      2.64 o
   2   7   2        0.31       34.06     21.74 o
   3   7   2       85.21       80.30     23.51 o
   4   7   2       12.38       34.31     72.21 o
  -4   8   2       75.62       74.20     31.47 o
  -3   8   2      384.77      393.81     51.54 o
  -2   8   2        9.34       11.65      8.91 o
  -1   8   2      869.80      874.91     47.35 o
   0   8   2      303.35      300.08     22.69 o
   1   8   2      171.70      170.24     15.16 o
   2   8   2      110.54      102.01     14.50 o
   3   8   2       20.14       30.67     21.05 o
  -2   9   2      108.22       97.26     18.58 o
  -1   9   2       86.79       80.93     11.50 o
   0   9   2      724.30      725.51     51.10 o
   1   9   2      591.79      604.04     36.98 o
   2   9   2      106.96       97.91     24.92 o
   3   9   2      245.14      258.13     26.20 o
  -2  10   2       82.52       77.49     67.95 o
  -1  10   2       15.55       11.21     10.22 o
   0  10   2       10.40        9.00      9.34 o
   1  10   2       16.50       15.05      9.24 o
   2  10   2       31.58       39.09     26.43 o
  -1  11   2       89.42      101.84     37.86 o
   0  11   2       53.98       55.85     21.38 o
   1  11   2        8.67        8.44      8.86 o
  -4   1   3       18.78       26.42     10.38 o
  -3   1   3      862.16      926.31     23.55 o
  -2   1   3      517.01      504.97     10.33 o
  -1   1   3     2583.20     2904.26    129.58 o
   0   1   3      971.42     1077.69     14.54 o
   1   1   3     3459.03     3047.60    140.74 o
   2   1   3       68.24       61.78      3.40 o
   3   1   3       71.33       55.13      3.19 o
   4   1   3        0.92        2.08      1.12 o
  -4   2   3       72.32       79.53     10.96 o
  -3   2   3        0.99        0.68      1.58 o
  -2   2   3      106.73      100.12      4.24 o
  -1   2   3      834.72      872.63     31.27 o
   0   2   3       53.65       54.29      2.85 o
   1   2   3       70.13       63.57      2.57 o
   2   2   3      165.25      164.15      4.58 o
   3   2   3       30.54       29.56      5.64 o
   4   2   3       23.45       26.08      8.67 o
   5   2   3        0.23        0.64      4.51 o
  -5   3   3        8.13        4.37      6.69 o
  -4   3   3      127.68       82.13     24.19 o
  -3   3   3      161.27      167.80     12.90 o
  -2   3   3        0.08        2.91      2.21 o
  -1   3   3      387.96      411.98      7.03 o
   0   3   3      728.05      708.32     10.27 o
   1   3   3     1267.60     1492.16     32.58 o
   2   3   3      162.47      152.86      3.93 o
   3   3   3        7.93        6.04      3.04 o
   4   3   3      163.70      197.83     21.51 o
   5   3   3      171.81      220.21     26.06 o
  -5   4   3       21.64       10.05     10.38 o
  -4   4   3     1209.11     1371.01     60.19 o
  -3   4   3     1099.78     1239.09     54.76 o
  -2   4   3      526.61      587.99     12.70 o
  -1   4   3     4702.43     5175.90    175.42 o
   0   4   3      121.48      102.76      4.54 o
   1   4   3       53.01       46.50      3.23 o
   2   4   3       71.28       60.75      3.13 o
   3   4   3       68.37       62.47      5.26 o
   4   4   3      154.07      140.62     12.19 o
   5   4   3       38.60       39.29     39.11 o
  -5   5   3       39.77       25.66     17.90 o
  -4   5   3        1.51        1.15      5.10 o
  -3   5   3      251.84      256.95     24.29 o
  -2   5   3       67.88       66.66      6.86 o
  -1   5   3       36.71       42.03      4.11 o
   0   5   3      555.48      577.66     15.98 o
   1   5   3      580.22      621.23     13.62 o
   2   5   3      219.34      212.38      9.48 o
   3   5   3       53.47       46.85      5.77 o
   4   5   3       41.93       36.27      8.27 o
   5   5   3        5.91        5.78     11.46 o
  -5   6   3        0.14        2.68      8.14 o
  -4   6   3       27.33       19.82     29.54 o
  -3   6   3      347.22      342.70     32.34 o
  -2   6   3        3.26        2.70      3.35 o
  -1   6   3     1877.51     2061.00     55.89 o
   0   6   3      344.99      346.76     11.09 o
   1   6   3      112.24      106.63      6.47 o
   2   6   3       53.80       52.64      7.09 o
   3   6   3      122.47      102.55     16.54 o
   4   6   3      116.25      148.30     67.20 o
  -4   7   3        0.01        3.14     13.78 o
  -3   7   3       35.71       25.86     19.59 o
  -2   7   3       20.80       21.60      9.52 o
  -1   7   3       19.59       22.93      6.62 o
   0   7   3      269.02      248.50     16.27 o
   1   7   3       32.26       32.96      8.66 o
   2   7   3        4.23        5.11      3.04 o
   3   7   3       77.95       75.22     13.02 o
   4   7   3        4.29        5.58      6.32 o
  -4   8   3        6.80        6.16     11.45 o
  -3   8   3        6.08        7.41      7.58 o
  -2   8   3      165.65      163.98     19.16 o
  -1   8   3      223.75      227.75     28.09 o
   0   8   3       58.85       62.51     11.74 o
   1   8   3        1.02        2.84      4.29 o
   2   8   3      148.96      136.45     10.03 o
   3   8   3       80.86       75.93     17.36 o
   4   8   3        2.11        0.94      8.52 o
  -3   9   3      169.34      205.19     49.89 o
  -2   9   3       10.43        9.59     10.13 o
  -1   9   3       78.05       86.02     15.36 o
   0   9   3      167.74      178.30     18.52 o
   1   9   3       41.70       42.68     22.13 o
   2   9   3      455.04      535.55     43.90 o
   3   9   3       52.59       45.56     44.78 o
  -2  10   3       30.39       27.10     25.52 o
  -1  10   3       11.92       12.54     10.32 o
   0  10   3        7.04        8.09      6.13 o
   1  10   3       14.79       17.47     13.26 o
   2  10   3        4.66        8.17      9.73 o
  -1  11   3      111.45      116.37     69.00 o
   0  11   3        0.04        1.23      4.96 o
   1  11   3       72.83       88.29     30.31 o
  -6   0   4        2.54        2.30     12.19 o
  -5   0   4       79.58       61.79     33.41 o
  -4   0   4       41.41       61.16     16.25 o
  -3   0   4        3.60        3.14      3.09 o
  -2   0   4        7.11        6.16      3.11 o
  -1   0   4     2539.64     3348.95    158.32 o
   0   0   4    11517.71     6557.20    237.20 o
   1   0   4      136.07      130.80      4.67 o
   2   0   4      639.55      699.87     18.73 o
   3   0   4      987.81     1091.65     47.33 o
   4   0   4     1008.36     1021.02    100.89 o
   5   0   4      485.44      590.56     32.11 o
  -4   1   4      184.02      185.78     28.61 o
  -3   1   4      691.87      774.49     26.91 o
  -2   1   4       11.32       12.72      2.74 o
  -1   1   4    18570.03    12684.90    403.00 o
   0   1   4     3575.18     3030.25    107.68 o
   1   1   4        2.31        4.14      1.71 o
   2   1   4      803.54      908.28     16.66 o
   3   1   4      131.69      127.87      5.24 o
   4   1   4        5.30        3.14      1.33 o
   5   1   4       57.26      164.58     88.10 o
  -4   2   4       62.35       57.74     10.21 o
  -3   2   4       23.25       22.53      4.27 o
  -2   2   4      768.32      861.12     16.22 o
  -1   2   4     6132.43     5278.97    283.66 o
   0   2   4     3166.22     3106.54    290.46 o
   1   2   4        4.58        5.82      2.01 o
   2   2   4      264.52      266.79      9.18 o
   3   2   4        4.79        4.32      1.51 o
   4   2   4        1.36        1.65      2.75 o
   5   2   4        5.94        7.59      7.63 o
  -5   3   4        0.39        7.04      6.56 o
  -4   3   4      520.77      480.45     42.87 o
  -3   3   4      816.64      889.17     23.72 o
  -2   3   4      164.08      141.21      7.24 o
  -1   3   4     1910.76     2136.82     32.17 o
   0   3   4     1354.47     1587.99     24.85 o
   1   3   4      105.07      111.19      3.75 o
   2   3   4     1350.74     1576.86     29.41 o
   3   3   4      183.18      169.89     12.00 o
   4   3   4      536.35      577.34     36.78 o
   5   3   4      146.69      151.15     37.42 o
  -5   4   4        0.21        2.09      5.23 o
  -4   4   4        0.17        0.76      5.04 o
  -3   4   4       11.92        8.78      3.90 o
  -2   4   4       92.53       78.53      5.67 o
  -1   4   4      215.08      221.49     17.75 o
   0   4   4      273.33      290.94      7.37 o
   1   4   4     1821.75     2216.83     28.81 o
   2   4   4       73.33       65.97      4.77 o
   3   4   4      875.24      886.57     41.46 o
   4   4   4       75.82       71.97      9.18 o
   5   4   4      154.18      162.38     35.10 o
  -5   5   4       32.48       24.31     18.90 o
  -4   5   4       16.95        3.34     12.15 o
  -2   5   4     1096.31     1230.37     26.89 o
  -1   5   4      330.34      335.24      9.38 o
   0   5   4        0.23        1.25      1.83 o
   1   5   4      183.88      179.62      6.27 o
   2   5   4     1883.39     1730.34    154.05 o
   3   5   4       94.89       71.96     10.29 o
   4   5   4       94.43       99.17     14.50 o
   5   5   4       67.59       65.56     28.73 o
  -5   6   4       36.36       23.14     17.59 o
  -4   6   4       77.88       73.28     25.62 o
  -2   6   4      160.51      136.71     10.46 o
  -1   6   4       13.51       16.00      5.74 o
   0   6   4       22.00       18.71      5.81 o
   1   6   4       14.47       14.21      5.01 o
   2   6   4      172.72      175.42     10.60 o
   3   6   4       48.85       47.01      8.17 o
  -4   7   4      118.32      146.28     23.09 o
  -3   7   4       27.48       25.00     15.13 o
  -2   7   4        0.11        0.87      2.29 o
  -1   7   4       63.11       69.20      8.57 o
   0   7   4      257.48      247.54     15.71 o
   1   7   4       27.54       32.03     10.03 o
   2   7   4       19.46       14.58      6.12 o
   3   7   4       61.79       52.88      9.75 o
   4   7   4      178.18      230.97     44.55 o
  -4   8   4        0.64        4.72      8.59 o
  -3   8   4        9.49        8.75      8.97 o
  -2   8   4       95.84       91.40     13.25 o
  -1   8   4       85.76       83.97     13.09 o
   0   8   4      217.76      215.56     14.35 o
   1   8   4      725.59      788.62     39.63 o
   2   8   4       30.73       18.30     10.30 o
   3   8   4      162.01      206.59     18.27 o
   4   8   4       48.08       32.84     34.18 o
  -3   9   4       11.99       16.24     15.95 o
  -2   9   4        2.02        3.01      4.56 o
  -1   9   4      239.73      303.43     26.93 o
   0   9   4       34.06       28.12     17.48 o
   1   9   4       27.81       26.51      7.75 o
   2   9   4        4.00        3.34      5.84 o
   3   9   4       55.95       59.60     20.31 o
  -2  10   4       16.49       20.88     21.44 o
  -1  10   4        0.64        3.07      5.42 o
   0  10   4       29.66       38.34     12.72 o
   1  10   4        4.40        4.95      3.99 o
   2  10   4        0.01        1.38      4.66 o
  -1  11   4       17.69       14.28     14.48 o
   0  11   4       27.13       41.23     22.45 o
   1  11   4       16.37       17.99     11.16 o
  -4   1   5        3.16        2.98      2.86 o
  -3   1   5      580.13      618.72     18.23 o
  -2   1   5      440.13      452.60     10.05 o
  -1   1   5      653.38      735.74     10.74 o
   0   1   5     1802.93     2188.49     54.03 o
   1   1   5      985.03      971.25     17.87 o
   2   1   5        5.39        3.60      1.83 o
   3   1   5      738.24      773.89     17.88 o
   4   1   5       16.69       16.08      8.90 o
   5   1   5        0.63        1.22      2.79 o
  -5   2   5       67.76       66.20     21.06 o
  -4   2   5       78.45       54.93     19.06 o
  -3   2   5      342.98      373.31     11.50 o
  -2   2   5       24.60       25.90      3.49 o
  -1   2   5    10662.55     9561.47    377.56 o
   0   2   5      332.70      317.52      6.51 o
   1   2   5      916.92     1072.64     20.13 o
   2   2   5     1662.40     2011.83     25.43 o
   3   2   5      151.98      140.51      6.60 o
   4   2   5       78.69       68.48      7.75 o
   5   2   5        0.82        1.70      4.68 o
  -5   3   5       49.99       46.21     15.53 o
  -4   3   5       73.98       60.91      8.25 o
  -3   3   5       53.67       46.09      5.45 o
  -2   3   5      399.15      416.37      9.96 o
  -1   3   5     1055.72     1119.06     18.83 o
   0   3   5       10.32       12.85      2.71 o
   1   3   5      140.08      121.78      4.84 o
   2   3   5        2.72        1.90      1.40 o
   3   3   5        7.75        5.05      2.68 o
   4   3   5      707.70      742.74     63.45 o
   5   3   5      123.26      132.03     34.24 o
  -5   4   5       25.27       15.22     13.57 o
  -4   4   5      297.69      321.68     25.17 o
  -3   4   5       69.53       60.41      7.83 o
  -2   4   5      249.63      252.20      8.38 o
  -1   4   5       50.40       42.56      5.87 o
   0   4   5     2795.83     3646.46     46.68 o
   1   4   5       44.57       40.22      4.84 o
   2   4   5      228.03      210.31     10.86 o
   3   4   5       32.50       27.98      5.37 o
   4   4   5       26.65       31.09     13.81 o
   5   4   5       45.94       50.57     24.62 o
  -5   5   5        3.64        3.48      6.98 o
  -4   5   5      330.55      327.55     28.79 o
  -3   5   5      299.97      266.53     21.00 o
  -2   5   5       49.24       46.39      7.81 o
  -1   5   5      117.20      116.17      6.55 o
   0   5   5      165.44      168.70      7.46 o
   1   5   5       53.03       48.59      4.74 o
   2   5   5       62.10       57.26      5.04 o
   3   5   5       12.81        7.30      3.70 o
   4   5   5       17.02        6.16      5.09 o
   5   5   5       17.06       19.10     26.90 o
  -5   6   5       21.80        8.20     14.67 o
  -4   6   5      151.02      165.43     24.02 o
  -3   6   5      260.48      240.27     26.52 o
  -2   6   5        0.80        1.69      2.90 o
  -1   6   5       10.51       10.42      5.25 o
   0   6   5      597.27      624.94     15.82 o
   1   6   5        5.91        4.55      2.84 o
   2   6   5      576.07      576.24     29.54 o
   3   6   5      474.68      464.72     42.24 o
   4   6   5       93.84       83.69     23.04 o
  -4   7   5       49.79       43.41     50.30 o
  -3   7   5       10.84       10.83     11.02 o
  -2   7   5        1.31        3.93      5.04 o
  -1   7   5      356.02      363.65     17.20 o
   0   7   5       40.28       46.64     12.29 o
   1   7   5      138.15      140.84     12.09 o
   2   7   5        0.00        1.26      2.04 o
   3   7   5       25.96       19.17      9.01 o
   4   7   5       28.49       35.25     23.26 o
  -4   8   5       12.89       10.81     18.87 o
  -3   8   5       18.43       13.13     14.40 o
  -2   8   5       24.40       24.05      9.53 o
  -1   8   5      432.73      431.72     22.92 o
   0   8   5      160.00      160.08     12.96 o
   1   8   5      104.36      106.55     11.07 o
   2   8   5      696.83      641.23     52.43 o
   3   8   5        0.53        0.73      6.51 o
  -3   9   5        6.67        4.43      5.88 o
  -2   9   5       19.70       24.31     11.44 o
  -1   9   5       22.67       22.79      9.16 o
   0   9   5       31.43       30.97     10.15 o
   1   9   5       29.00       30.02      7.73 o
   2   9   5       29.97       36.16     15.29 o
   3   9   5       22.82       28.24     20.54 o
  -2  10   5       12.32        8.49      8.54 o
  -1  10   5      104.70      110.95     13.88 o
   0  10   5       26.98       23.93     12.54 o
   1  10   5       26.03       21.56      7.82 o
   2  10   5       13.23        9.84      7.08 o
  -1  11   5      157.98      159.48     40.61 o
   0  11   5      154.03      188.01     20.12 o
  -5   0   6      179.88      212.05     26.14 o
  -4   0   6      487.74      606.84     75.43 o
  -3   0   6        8.19       13.12      7.11 o
  -2   0   6        8.46        9.06      3.88 o
  -1   0   6      645.69      660.64     21.49 o
   0   0   6       70.62       57.30      4.08 o
   3   0   6       14.47       13.71     13.25 o
   4   0   6      576.94      633.42     52.27 o
   5   0   6       68.60       80.99     13.30 o
  -5   1   6       16.01       16.07      7.64 o
  -4   1   6        0.44        1.51      4.17 o
  -3   1   6       76.09       82.51      7.15 o
  -2   1   6       56.34       53.65      4.45 o
  -1   1   6      699.15      705.91     12.21 o
   0   1   6        0.83        1.37      1.26 o
   1   1   6      384.77      416.46      8.88 o
   2   1   6      133.56      144.30      6.27 o
   3   1   6       17.69       16.15      6.00 o
   4   1   6      282.00      286.01     16.53 o
   5   1   6        0.13        2.10      4.13 o
  -5   2   6        0.27        2.32     14.27 o
  -4   2   6       11.66       11.83      5.33 o
  -3   2   6      188.09      191.49      9.31 o
  -2   2   6       12.53       14.50      3.94 o
  -1   2   6       30.87       26.05      2.68 o
   0   2   6      297.55      281.50      6.85 o
   1   2   6      165.19      146.79      4.19 o
   2   2   6      410.61      467.30     14.13 o
   3   2   6        7.64        7.52      3.22 o
   4   2   6        0.05        1.39      2.65 o
   5   2   6        4.31        7.02      7.89 o
  -5   3   6       46.43       38.82     35.47 o
  -4   3   6       59.67       39.10      6.78 o
  -3   3   6      242.15      239.11      8.87 o
  -2   3   6      711.40      758.91     13.19 o
  -1   3   6      339.08      258.82     22.47 o
   0   3   6      163.88      139.68      5.28 o
   1   3   6     1029.00     1152.63     22.31 o
   2   3   6      700.95      721.34     17.30 o
   3   3   6       85.85       74.10      6.87 o
   4   3   6      212.70      205.31     14.87 o
   5   3   6       21.71       15.32     21.24 o
  -5   4   6      153.60      144.52     30.24 o
  -4   4   6        0.59        0.77      2.55 o
  -3   4   6       10.73        9.73      4.26 o
  -2   4   6        0.71        1.43      1.51 o
  -1   4   6      809.95      843.50     15.14 o
   0   4   6        1.59        0.78      1.50 o
   1   4   6       55.47       55.00      4.42 o
   2   4   6      121.05      118.78      5.72 o
   3   4   6      129.08      119.36     10.25 o
   4   4   6      422.69      431.06     27.67 o
   5   4   6        0.00        0.40      4.03 o
  -5   5   6       60.80       62.37     26.98 o
  -4   5   6       20.69       12.83     11.86 o
  -3   5   6      411.38      379.40     34.93 o
  -2   5   6       38.33       38.79      5.92 o
  -1   5   6     2266.61     2702.30     34.91 o
   0   5   6     1173.57     1279.75     21.46 o
   1   5   6     1551.47     1750.64     34.06 o
   2   5   6      321.58      333.45     14.98 o
   3   5   6      199.54      190.51      9.71 o
   4   5   6      344.66      367.49     23.40 o
   5   5   6       37.51       57.50     39.48 o
  -5   6   6        5.39        6.24     11.26 o
  -4   6   6        1.15        5.77      8.42 o
  -3   6   6       71.65       57.18      9.31 o
  -2   6   6      127.02       99.14      9.24 o
  -1   6   6        7.49        7.22      4.18 o
   0   6   6       41.73       38.77      6.99 o
   1   6   6        1.85        3.05      3.05 o
   2   6   6      320.05      316.00     16.47 o
   3   6   6       56.91       48.17     11.75 o
   4   6   6       54.86       62.93     23.18 o
  -4   7   6       12.61       14.85      9.81 o
  -3   7   6      169.60      179.43     18.50 o
  -2   7   6      271.78      264.01     16.99 o
  -1   7   6       35.73       25.64      6.86 o
   0   7   6        5.72        7.28      4.26 o
   1   7   6       42.49       42.27      9.72 o
   2   7   6       14.61       12.27      5.29 o
   3   7   6        2.66        2.45      2.74 o
   4   7   6       30.91       34.72     19.22 o
  -4   8   6       76.32       73.41     26.71 o
  -3   8   6      167.93      157.80     20.30 o
  -2   8   6       60.64       50.70     11.48 o
  -1   8   6       58.66       49.16     10.57 o
   0   8   6      601.84      590.73     28.53 o
   1   8   6      178.66      184.09     13.49 o
   2   8   6      171.19      159.24     14.28 o
   3   8   6      291.85      331.76     19.69 o
  -3   9   6        0.29        2.17      5.62 o
  -2   9   6        0.02        2.12      3.28 o
  -1   9   6        3.55        2.29      4.97 o
   0   9   6       12.45       12.85      6.18 o
   1   9   6        0.72        1.15      3.53 o
   2   9   6        0.13        1.24      3.46 o
   3   9   6       41.07       37.69     36.28 o
  -2  10   6       26.28       14.79     10.67 o
  -1  10   6        3.19        2.14      3.70 o
   0  10   6       32.57       30.67      8.38 o
   1  10   6       60.11       59.73     13.78 o
   2  10   6        1.87        2.37      5.25 o
   0  11   6       36.22       36.03     19.60 o
  -5   1   7       18.24       18.71      8.14 o
  -4   1   7       19.28       14.66      7.19 o
  -3   1   7        6.59        5.96      3.01 o
  -2   1   7      474.96      484.30     11.10 o
  -1   1   7      237.59      216.84      6.15 o
   0   1   7     1015.15     1132.06     17.60 o
   1   1   7      661.81      590.69     20.28 o
   2   1   7      266.61      288.89      7.26 o
   3   1   7      296.92      315.72     11.40 o
   4   1   7        5.85        3.01      3.55 o
   5   1   7        1.37        2.80      4.71 o
  -5   2   7      126.15      131.56     16.62 o
  -4   2   7        0.02        1.09      3.04 o
  -3   2   7      250.39      245.73     10.47 o
  -2   2   7       36.38       32.73      3.99 o
  -1   2   7       22.61       22.43      3.61 o
   0   2   7     2353.65     3038.66     96.71 o
   1   2   7      158.99      156.55      5.03 o
   2   2   7        3.04        4.23      2.47 o
   3   2   7       14.17       17.67      5.14 o
   4   2   7      282.17      270.58     16.43 o
   5   2   7       12.21       12.00     10.24 o
  -5   3   7       24.36       16.19     10.60 o
  -4   3   7      344.42      349.23     23.48 o
  -3   3   7        3.42        2.23      2.06 o
  -2   3   7      815.07      904.38     17.07 o
  -1   3   7      923.35     1047.47     20.58 o
   0   3   7      271.15      301.33     10.90 o
   1   3   7      166.15      160.24      5.69 o
   2   3   7       32.86       32.71      5.03 o
   3   3   7      379.21      337.59     28.38 o
   4   3   7       50.71       44.36      7.55 o
   5   3   7       28.21       24.00     13.48 o
  -5   4   7       17.00       19.99     13.41 o
  -4   4   7      479.64      452.44     31.78 o
  -3   4   7      531.88      520.22     30.88 o
  -2   4   7        0.60        0.58      1.98 o
  -1   4   7     3292.09     4056.84    101.68 o
   0   4   7      362.28      391.34     10.68 o
   1   4   7      131.28      141.72      7.42 o
   2   4   7        0.37        1.25      2.07 o
   3   4   7       59.08       47.41      5.58 o
   4   4   7      156.34      158.34     17.48 o
   5   4   7       38.27       47.55     22.72 o
  -5   5   7       19.15        9.25      9.41 o
  -4   5   7       25.36       18.65     10.52 o
  -3   5   7        0.47        0.82      2.09 o
  -2   5   7       12.37       10.06      4.13 o
  -1   5   7        7.44        5.02      3.43 o
   0   5   7       71.79       72.31      6.80 o
   1   5   7      103.85      109.19      8.11 o
   2   5   7        1.19        2.11      2.96 o
   3   5   7      173.73      185.15     10.75 o
   4   5   7       17.87        8.91      6.37 o
  -4   6   7      140.15      161.07     21.97 o
  -3   6   7        3.31        3.25      3.50 o
  -2   6   7      508.36      526.59     34.85 o
  -1   6   7     1140.96     1204.62     55.29 o
   0   6   7      275.73      285.02     12.61 o
   1   6   7      107.77      108.53      8.76 o
   2   6   7       75.24       75.61      7.11 o
   3   6   7       35.95       33.62     10.85 o
   4   6   7      196.59      244.47     49.77 o
  -4   7   7        7.40        4.58      7.42 o
  -3   7   7       25.49       19.52     10.63 o
  -2   7   7       98.06       85.86     11.01 o
  -1   7   7      201.23      195.87     14.35 o
   0   7   7        0.53        3.03      3.10 o
   1   7   7      139.64      125.21     11.42 o
   2   7   7        3.32        2.09      3.13 o
   3   7   7       72.45       68.77      9.50 o
   4   7   7        0.24        3.61      6.01 o
  -4   8   7       84.47       76.10     32.22 o
  -3   8   7       18.47       26.28     13.00 o
  -2   8   7      184.69      174.31     16.37 o
  -1   8   7      263.90      252.71     15.95 o
   0   8   7      173.87      176.09     16.01 o
   1   8   7      431.99      442.03     23.43 o
   2   8   7       10.16        7.81      4.75 o
   3   8   7        2.43        3.53      8.46 o
  -3   9   7        0.15        1.97      6.52 o
  -2   9   7        0.21        1.97      4.76 o
  -1   9   7       10.08        5.83      5.37 o
   0   9   7       35.23       31.52     11.18 o
   1   9   7      351.24      356.89     20.26 o
   2   9   7       96.12       97.43     24.38 o
   3   9   7        8.65       14.27     10.91 o
  -2  10   7       33.64       29.75     15.57 o
  -1  10   7        7.51        9.00      6.89 o
   0  10   7       25.02       19.45     10.20 o
   1  10   7       41.59       33.46     11.34 o
   2  10   7        6.10        8.63      6.69 o
  -5   0   8        1.06        0.96      4.14 o
  -4   0   8       77.88       91.20     20.91 o
  -3   0   8      489.20      559.93     24.42 o
  -2   0   8       82.95       84.37      9.54 o
  -1   0   8      226.01      202.10      9.74 o
   0   0   8     2148.81     2372.26    141.18 o
   1   0   8       14.50       15.32      4.10 o
   2   0   8       52.54       30.82      9.57 o
   3   0   8       77.37       75.62     14.13 o
   4   0   8      961.40     1123.12     91.50 o
   5   0   8       44.25       33.94     29.26 o
  -5   1   8        0.29        0.26      4.49 o
  -4   1   8      258.91      278.34     20.06 o
  -3   1   8       67.77       77.03     11.24 o
  -2   1   8       93.46       87.60      5.89 o
  -1   1   8      146.75      131.30      5.08 o
   0   1   8      440.15      418.41      9.11 o
   1   1   8      255.34      226.66     12.19 o
   2   1   8        0.23        0.72      1.71 o
   3   1   8      387.37      372.13     20.26 o
   4   1   8      770.07      805.04     47.95 o
   5   1   8        3.54        2.16      6.20 o
  -5   2   8        4.76        2.41      4.29 o
  -4   2   8        0.43        2.06      3.20 o
  -3   2   8       60.24       59.11      6.49 o
  -2   2   8     2695.81     3138.08     67.80 o
  -1   2   8     2404.08     3084.44     94.61 o
   0   2   8        6.25        8.68      3.02 o
   1   2   8     1941.73     2386.72     24.99 o
   2   2   8       59.01       68.03      4.91 o
   3   2   8        4.18        5.75      3.58 o
   4   2   8        0.42        0.46      1.90 o
   5   2   8        1.79        6.66      8.21 o
  -5   3   8        0.00        3.49      4.82 o
  -4   3   8      290.78      312.95     18.83 o
  -3   3   8        8.47        8.85      4.63 o
  -2   3   8     2397.96     2817.55     74.64 o
  -1   3   8     1976.69     2404.31     56.63 o
   0   3   8      354.00      332.11     14.77 o
   1   3   8        0.00        1.09      1.93 o
   2   3   8      644.04      563.59     49.69 o
   3   3   8        5.02        4.31      2.62 o
   4   3   8      305.31      300.76     24.00 o
   5   3   8       68.51       63.11     21.96 o
  -5   4   8      119.10       90.89     39.17 o
  -4   4   8      188.32      161.50     28.09 o
  -3   4   8        1.77        1.12      1.88 o
  -2   4   8     1686.96     1863.95     46.00 o
  -1   4   8       54.37       52.63      5.25 o
   0   4   8       44.75       41.44      5.34 o
   1   4   8      174.81      174.93      8.96 o
   2   4   8      144.29      138.93     13.26 o
   3   4   8       20.98       17.78      6.62 o
   4   4   8        6.86        3.49      4.46 o
   5   4   8       10.17        4.17      5.30 o
  -5   5   8        2.67        2.89      7.50 o
  -4   5   8       20.98       19.99      9.76 o
  -3   5   8      404.36      380.66     25.48 o
  -2   5   8       15.12       13.27      5.26 o
  -1   5   8      147.75      115.90     14.44 o
   0   5   8      631.70      673.67     18.85 o
   1   5   8       36.65       42.80      8.15 o
   2   5   8      207.48      199.02     12.03 o
   3   5   8      373.47      409.75     20.07 o
   4   5   8        8.49        9.12      6.59 o
  -4   6   8        6.92        3.79      7.03 o
  -3   6   8       74.68       75.06     10.96 o
  -2   6   8        5.49        6.89      4.86 o
  -1   6   8      136.61      132.40     11.28 o
   0   6   8       40.36       41.42     11.67 o
   1   6   8      379.10      396.94     20.60 o
   2   6   8       55.74       62.36     11.13 o
   3   6   8       16.71       12.45      9.71 o
   4   6   8        4.12        6.18      6.55 o
  -4   7   8       73.29       86.25     27.87 o
  -3   7   8        4.19        4.17      6.17 o
  -2   7   8        1.85        1.67      3.91 o
  -1   7   8      124.27      119.75     10.31 o
   0   7   8      230.95      237.38     16.05 o
   1   7   8       96.37       91.32      9.80 o
   2   7   8       27.97       31.59      8.80 o
   3   7   8        8.20        7.67      6.78 o
   4   7   8        4.27        4.71      6.53 o
  -3   8   8       24.55       32.33     14.77 o
  -2   8   8      319.97      360.58     24.83 o
  -1   8   8       81.54       99.94     10.81 o
   0   8   8      124.41      120.76     14.43 o
   1   8   8        1.68        1.96      2.97 o
   2   8   8      204.74      190.87     16.65 o
   3   8   8       31.68       33.36     27.46 o
  -3   9   8        6.35       10.11      9.73 o
  -2   9   8        9.85        6.86      5.65 o
  -1   9   8       18.15       20.11     10.86 o
   0   9   8      159.39      145.01     12.54 o
   1   9   8      152.59      136.41     14.39 o
   2   9   8        5.03        3.42      3.63 o
  -2  10   8        9.13        7.99      8.27 o
  -1  10   8        7.87        6.78      5.75 o
   0  10   8        4.86        5.88      6.21 o
   1  10   8       61.91       65.98     14.82 o
  -5   1   9       98.02      117.58     15.24 o
  -4   1   9      636.27      742.00     38.23 o
  -3   1   9       38.90       41.38      9.42 o
  -2   1   9     2329.66     2868.33     59.65 o
  -1   1   9       17.34        9.35      4.16 o
   0   1   9      573.55      639.94     14.75 o
   1   1   9       12.35       13.94      3.92 o
   2   1   9      695.75      774.82     31.74 o
   3   1   9       29.71       26.37      5.47 o
   4   1   9      206.28      243.71     19.56 o
   5   1   9       97.57       93.17     23.28 o
  -5   2   9        0.83        1.68      2.96 o
  -4   2   9       29.20       27.43      8.66 o
  -3   2   9       36.75       33.05      8.22 o
  -2   2   9     1023.44     1042.78     41.15 o
  -1   2   9        3.72        3.60      2.83 o
   0   2   9      151.80      147.92      7.27 o
   1   2   9      269.56      253.12      7.46 o
   2   2   9      152.26      134.34      8.04 o
   3   2   9      107.71       92.82      8.64 o
   4   2   9       78.15       79.33     11.75 o
   5   2   9       72.10       46.66     16.16 o
  -5   3   9      112.92       83.91     23.40 o
  -4   3   9       18.43       13.93      5.87 o
  -3   3   9        4.45        4.16      2.61 o
  -2   3   9     1036.95     1175.24     30.35 o
  -1   3   9        0.40        0.74      2.17 o
   0   3   9       36.84       45.50      6.97 o
   1   3   9      923.37     1032.91     15.02 o
   2   3   9       30.41       24.94      3.85 o
   3   3   9      211.56      209.27     14.68 o
   4   3   9      289.78      283.85     24.93 o
   5   3   9       21.95       21.00     17.75 o
  -5   4   9       27.19       22.86     15.86 o
  -4   4   9      335.02      312.68     26.36 o
  -3   4   9      677.49      633.87     35.79 o
  -2   4   9        5.76        3.10      2.15 o
  -1   4   9       26.02       25.71      6.88 o
   0   4   9       93.75       83.30      6.74 o
   1   4   9        0.25        1.47      2.93 o
   2   4   9      132.99      138.47      8.56 o
   3   4   9        0.23        1.03      2.78 o
   4   4   9        0.23        1.86      3.43 o
  -5   5   9       24.21       15.42     12.04 o
  -4   5   9       69.66       68.46     21.37 o
  -3   5   9        0.06        1.18      3.59 o
  -2   5   9        3.45        2.47      1.84 o
  -1   5   9       14.08       10.13      4.37 o
   0   5   9      130.70      136.98     12.22 o
   1   5   9      227.50      239.38     16.61 o
   2   5   9       91.90       97.28     10.46 o
   3   5   9      162.21      162.04     12.26 o
   4   5   9       16.83       11.31      7.95 o
  -4   6   9       32.66       40.64     16.06 o
  -3   6   9        0.01        0.49      4.24 o
  -2   6   9      173.52      132.17     22.28 o
  -1   6   9      120.67      111.32      9.23 o
   0   6   9       76.36       81.47     11.66 o
   1   6   9      283.75      304.93     18.64 o
   2   6   9      609.82      659.88     33.32 o
   3   6   9        0.04        3.20      4.37 o
   4   6   9       29.44       20.11     11.58 o
  -4   7   9        3.45        3.91      6.27 o
  -3   7   9       29.51       28.96     11.42 o
  -2   7   9       18.68       14.13      7.28 o
  -1   7   9        4.66        6.37      4.26 o
   0   7   9        4.39        2.92      3.46 o
   1   7   9      257.81      240.55     17.74 o
   2   7   9        0.53        0.98      2.98 o
   3   7   9       43.26       47.69     14.94 o
  -3   8   9        8.25        5.30      7.42 o
  -2   8   9       25.65       22.70     12.71 o
  -1   8   9        2.68        2.99      3.13 o
   0   8   9       33.09       32.81     12.21 o
   1   8   9       97.99       96.25     11.83 o
   2   8   9        9.49        4.80      4.26 o
   3   8   9       16.13       13.94     11.47 o
  -3   9   9        5.53        3.17      5.44 o
  -2   9   9      193.17      182.47     32.89 o
  -1   9   9        3.09        3.94      4.80 o
   0   9   9       38.33       29.42     11.73 o
   1   9   9       15.08       15.07      7.40 o
   2   9   9      107.22      111.25     23.13 o
  -1  10   9       17.33       13.12      8.54 o
   0  10   9       44.18       44.16     20.84 o
   1  10   9       10.17        7.59      5.25 o
  -5   0  10       34.93       34.92     17.27 o
  -4   0  10       32.32       26.92     13.33 o
  -3   0  10      130.71      142.36     16.37 o
  -2   0  10      409.33      405.67     17.82 o
  -1   0  10      236.46      235.99     13.96 o
   0   0  10      130.94      139.68     11.13 o
   1   0  10     4495.57     5661.91    516.33 o
   2   0  10      894.18      898.36    105.68 o
   3   0  10     1226.30     1198.73    384.49 o
   4   0  10      272.19      307.28     48.10 o
   5   0  10       20.86       11.16     13.82 o
  -5   1  10      119.18      134.43     24.10 o
  -4   1  10       31.94       27.96      8.05 o
  -3   1  10       53.20       58.36     12.03 o
  -2   1  10      381.10      383.57     14.08 o
  -1   1  10      193.82      195.27      8.90 o
   0   1  10      640.12      695.39     19.92 o
   1   1  10      145.13      126.64     10.93 o
   2   1  10      116.71      116.41      7.94 o
   3   1  10      174.77      153.47     17.95 o
   4   1  10       24.51       24.84     16.65 o
   5   1  10        0.12        2.24      4.25 o
  -5   2  10       14.01       10.03      8.52 o
  -4   2  10       43.58       43.63     11.36 o
  -3   2  10        4.31        4.34      4.57 o
  -2   2  10        7.98        7.78      3.70 o
  -1   2  10      313.26      331.28     12.55 o
   0   2  10       55.38       47.57      5.69 o
   1   2  10      519.96      501.42     44.41 o
   2   2  10      193.63      198.48      9.28 o
   3   2  10       35.44       40.32      7.66 o
   4   2  10       40.74       42.69     10.57 o
   5   2  10        0.54        2.33      5.36 o
  -5   3  10        0.33        0.92      4.80 o
  -4   3  10       38.11       34.08     10.70 o
  -3   3  10        3.66        1.84      2.03 o
  -2   3  10       53.93       59.74      6.51 o
  -1   3  10        6.94        8.93      3.93 o
   0   3  10      131.38      130.83      8.98 o
   1   3  10       16.48       19.33      4.55 o
   2   3  10       17.21       11.80      4.04 o
   3   3  10       37.30       23.90      6.27 o
   4   3  10        2.35        1.05      3.79 o
  -5   4  10       44.27       32.19     20.14 o
  -4   4  10       54.72       41.19      8.28 o
  -3   4  10       97.12       91.15     13.64 o
  -2   4  10      319.32      311.45     18.48 o
  -1   4  10       44.60       39.35     12.68 o
   0   4  10      162.90      162.70     10.51 o
   1   4  10        1.93        2.61      2.19 o
   2   4  10      577.29      577.50     41.75 o
   3   4  10      903.53      961.60     54.16 o
   4   4  10        1.44        2.41      4.20 o
  -4   5  10       30.99       24.13     14.41 o
  -3   5  10       90.84       82.33     16.12 o
  -2   5  10       19.61       13.91      4.97 o
  -1   5  10       63.17       50.06      5.77 o
   0   5  10       37.46       35.20      9.07 o
   1   5  10      164.28      181.74     14.95 o
   2   5  10        0.26        1.19      2.80 o
   3   5  10      207.40      220.01     16.20 o
   4   5  10        0.05        1.28      3.01 o
  -4   6  10        7.29        6.18      5.91 o
  -3   6  10       26.69       28.18      8.16 o
  -2   6  10      317.16      307.10     17.73 o
  -1   6  10      174.70      167.92     13.70 o
   0   6  10       32.50       30.28      9.09 o
   1   6  10       15.76       10.73      5.80 o
   2   6  10        9.15        7.42      4.29 o
   3   6  10        4.17        7.23      5.97 o
   4   6  10       11.08       14.30      9.54 o
  -4   7  10        3.06        1.75      4.43 o
  -3   7  10       30.74       20.02     10.74 o
  -2   7  10       38.51       44.10     11.53 o
  -1   7  10       55.82       44.43      8.84 o
   0   7  10       22.46       19.72      9.18 o
   1   7  10      291.57      270.28     16.10 o
   2   7  10       84.99       77.95     13.85 o
   3   7  10        9.78        6.27      5.82 o
  -3   8  10       13.15       12.08     10.52 o
  -2   8  10        0.00        1.93      3.36 o
  -1   8  10       27.91       20.83      9.24 o
   0   8  10        0.17        3.06      3.76 o
   1   8  10      220.13      242.31     18.24 o
   2   8  10       59.01       69.67     17.31 o
   3   8  10       89.74       86.87     23.86 o
  -2   9  10       48.58       31.44     12.99 o
  -1   9  10        4.57        3.38      5.22 o
   0   9  10       14.37        7.48      5.12 o
   1   9  10       11.13        9.34      5.30 o
   2   9  10      130.77      122.14     24.85 o
  -1  10  10        3.31        2.94      4.21 o
   0  10  10       57.23       66.95     19.13 o
  -5   1  11       37.79       36.08     13.80 o
  -4   1  11       20.57       19.28      7.94 o
  -3   1  11       77.75       84.49     11.93 o
  -2   1  11       54.15       57.82      8.36 o
  -1   1  11       19.16       20.18      7.11 o
   0   1  11       45.07       43.99      6.20 o
   1   1  11      533.15      492.84     20.41 o
   2   1  11       20.81       20.57      5.70 o
   3   1  11        8.03       13.51      8.93 o
   4   1  11       77.86       91.35     14.29 o
  -5   2  11       70.07       74.53     23.18 o
  -4   2  11       14.48       14.16      7.59 o
  -3   2  11       64.82       66.25     13.25 o
  -2   2  11      251.68      244.82     13.20 o
  -1   2  11      128.49      134.39      9.75 o
   0   2  11      323.09      356.95     12.46 o
   1   2  11       86.71       86.55      9.06 o
   2   2  11        2.00        1.60      2.20 o
   3   2  11       20.45       28.69      9.36 o
   4   2  11        1.59        1.18      4.25 o
  -5   3  11       76.67       65.70     31.81 o
  -4   3  11        0.10        1.36      3.96 o
  -3   3  11       37.84       31.72     10.45 o
  -2   3  11      434.64      429.82     24.04 o
  -1   3  11      139.81      114.04      9.00 o
   0   3  11      598.18      605.71     31.71 o
   1   3  11       61.93       64.16      7.03 o
   2   3  11       51.48       30.95      6.89 o
   3   3  11     1034.09     1133.27    102.02 o
   4   3  11        1.19        1.42      3.45 o
  -5   4  11        1.07        3.79      6.38 o
  -4   4  11       10.09        7.86      6.16 o
  -3   4  11        0.79        2.01      3.46 o
  -2   4  11       97.97       68.33     10.37 o
  -1   4  11       12.15       15.01      8.64 o
   0   4  11      278.68      251.36     27.76 o
   1   4  11      627.78      681.09     34.11 o
   2   4  11        0.36        0.49      1.02 o
   3   4  11      103.37      101.02     14.20 o
   4   4  11       45.84       35.03     11.63 o
  -4   5  11       12.73       12.08      9.33 o
  -3   5  11      459.24      475.13     32.45 o
  -2   5  11      379.14      383.10     23.36 o
  -1   5  11       46.14       44.82     10.10 o
   0   5  11      325.97      347.60     21.11 o
   1   5  11        0.07        0.62      3.91 o
   2   5  11       15.48       18.08      9.63 o
   3   5  11       39.54       35.51     14.49 o
   4   5  11        0.29        2.76      5.63 o
  -4   6  11        0.51        1.89      4.52 o
  -3   6  11       33.12       25.09      9.51 o
  -2   6  11      162.17      141.58     11.27 o
  -1   6  11       26.65       22.39      8.61 o
   0   6  11       57.73       49.69     10.48 o
   1   6  11        7.13        9.85      5.76 o
   2   6  11       90.93       99.81     12.46 o
   3   6  11        1.16        3.94      4.34 o
  -4   7  11        1.81        2.78      6.70 o
  -3   7  11        0.10        3.33      3.04 o
  -2   7  11       15.19        7.62      6.74 o
  -1   7  11      523.70      459.44     38.28 o
   0   7  11      173.01      172.25     14.60 o
   1   7  11      552.28      612.67     37.34 o
   2   7  11      132.71      139.38     11.26 o
   3   7  11      216.90      237.55     19.20 o
  -3   8  11        0.42        2.88      5.33 o
  -2   8  11        1.44        0.96      4.20 o
  -1   8  11       12.23       11.33      5.55 o
   0   8  11       12.83       11.89      7.00 o
   1   8  11       13.78        9.53      5.90 o
   2   8  11        1.31        2.40      2.92 o
  -2   9  11        1.87        3.13      5.45 o
  -1   9  11       20.42       17.50      9.60 o
   0   9  11        8.92        7.14      4.78 o
   1   9  11      191.61      224.99     33.68 o
   2   9  11       17.23       11.95     10.64 o
  -5   0  12      364.80      346.07     87.38 o
  -4   0  12      106.01       90.89     20.73 o
  -3   0  12        2.69        4.85      6.97 o
  -2   0  12      227.60      201.60     22.54 o
  -1   0  12     2089.67     2484.62     53.04 o
   0   0  12     1425.58     1738.29     40.44 o
   1   0  12     1503.76     1274.28     61.05 o
   2   0  12      123.93      103.68      8.83 o
   3   0  12     1534.44     1831.29     54.58 o
   4   0  12       25.49       13.53     15.73 o
  -5   1  12       26.17       17.04      8.33 o
  -4   1  12        6.97        6.57      6.49 o
  -3   1  12      201.19      203.07     16.57 o
  -2   1  12       36.14       36.21     10.68 o
  -1   1  12      201.38      198.10      9.98 o
   0   1  12      251.99      237.50     10.69 o
   1   1  12      230.39      237.84     11.63 o
   2   1  12       97.35       96.47     11.42 o
   3   1  12      360.67      345.83     34.85 o
   4   1  12       60.33       62.71     25.71 o
  -5   2  12        1.31        1.62      3.78 o
  -4   2  12        0.01        1.92      4.78 o
  -3   2  12        0.66        1.24      4.26 o
  -2   2  12      256.14      268.59     19.44 o
  -1   2  12       42.02       40.98      9.64 o
   0   2  12      231.99      228.45     17.75 o
   1   2  12      579.86      617.55     20.03 o
   2   2  12       26.71       24.97      9.34 o
   3   2  12       32.18       24.29      8.49 o
   4   2  12        3.50        3.17      5.22 o
  -5   3  12       22.06       11.74     10.55 o
  -4   3  12        4.95        4.56      3.98 o
  -3   3  12        1.09        4.98      4.81 o
  -2   3  12       15.93       14.37      6.41 o
  -1   3  12        0.02        0.51      3.94 o
   0   3  12      113.29       99.31      9.62 o
   1   3  12       13.52        9.84      5.42 o
   2   3  12      213.68      179.81     38.91 o
   3   3  12      517.02      407.65     98.50 o
   4   3  12       10.11        9.01      9.55 o
  -4   4  12       66.16       59.10     13.73 o
  -3   4  12      885.63      773.66     79.98 o
  -2   4  12      831.76      864.51     42.33 o
  -1   4  12      118.33      116.55     11.51 o
   0   4  12        3.82        3.21      4.76 o
   1   4  12       61.87       59.92      8.67 o
   2   4  12       94.69       92.42      8.54 o
   3   4  12       37.81       35.89     13.37 o
   4   4  12        2.68        4.61      6.99 o
  -4   5  12        5.98        5.64      7.88 o
  -3   5  12      120.46      103.52     16.02 o
  -2   5  12       27.81       27.36     12.08 o
  -1   5  12       15.03       15.16      7.36 o
   0   5  12       49.87       45.15      9.94 o
   1   5  12      226.46      202.65     27.97 o
   2   5  12      250.93      281.81     18.68 o
   3   5  12       76.16       87.69     10.67 o
   4   5  12       14.15       10.75     11.87 o
  -4   6  12        0.03        1.63      5.43 o
  -3   6  12        1.44        1.79      4.62 o
  -2   6  12       52.54       51.81      7.92 o
  -1   6  12       29.05       23.28      9.78 o
   0   6  12        2.13        2.14      3.40 o
   1   6  12        4.30        3.40      3.77 o
   2   6  12      218.86      258.06     19.31 o
   3   6  12        1.38        0.44      4.35 o
  -3   7  12        0.04        2.65      6.64 o
  -2   7  12       27.52       27.20     10.29 o
  -1   7  12       51.98       45.14      9.05 o
   0   7  12      183.87      185.04     15.97 o
   1   7  12        0.44        1.92      3.40 o
   2   7  12       26.95       26.04     10.15 o
   3   7  12       22.52       15.28     10.49 o
  -3   8  12        4.23        1.87      7.07 o
  -2   8  12        8.42        6.71      6.56 o
  -1   8  12       79.75       78.08     15.12 o
   0   8  12      189.00      175.10     16.78 o
   1   8  12        8.40        5.11      3.98 o
   2   8  12       12.82        7.60      6.38 o
  -2   9  12        0.51        0.58      5.03 o
  -1   9  12        1.60        4.46      5.93 o
   0   9  12       23.13       18.93     10.31 o
   1   9  12       25.26       14.34      8.28 o
  -5   1  13       26.75       24.33     12.22 o
  -4   1  13       49.61       51.93     14.32 o
  -3   1  13      157.81      166.45     15.91 o
  -2   1  13      224.17      227.45     16.19 o
  -1   1  13        0.14        0.33      3.01 o
   0   1  13      118.37      104.60      8.62 o
   1   1  13       21.51       19.14      7.96 o
   2   1  13        8.48        3.91      2.70 o
   3   1  13      128.71      140.32     20.64 o
   4   1  13      136.27      111.10     24.16 o
  -5   2  13      126.22      122.64     28.59 o
  -4   2  13      122.70      141.11     13.85 o
  -3   2  13       48.46       46.88     12.78 o
  -2   2  13       67.97       69.22     10.47 o
  -1   2  13       28.28       24.99      8.15 o
   0   2  13       16.99       17.13      8.35 o
   1   2  13      253.42      217.09     22.75 o
   2   2  13       32.09       29.96     11.16 o
   3   2  13      127.19       92.44     15.69 o
   4   2  13       54.73       49.12     18.38 o
  -5   3  13       12.61        9.62      9.06 o
  -4   3  13        0.25        1.54      3.59 o
  -3   3  13      131.61      127.35     14.22 o
  -2   3  13       10.79       11.11      7.94 o
  -1   3  13        4.88        4.45      4.43 o
   0   3  13        6.77        8.56      5.95 o
   1   3  13      173.26      180.53     15.04 o
   2   3  13        1.71        1.24      2.30 o
   3   3  13        3.08        1.91      3.57 o
   4   3  13       16.57       17.05     18.38 o
  -4   4  13        3.37        2.31      4.66 o
  -3   4  13      571.40      569.34     32.37 o
  -2   4  13      394.07      427.37     24.14 o
  -1   4  13       87.84       91.17     12.29 o
   0   4  13     2638.56     3061.07    274.72 o
   1   4  13      262.51      253.57     23.51 o
   2   4  13       22.06       17.05      7.41 o
   3   4  13       95.35       88.52     11.30 o
   4   4  13        8.11        9.28      8.33 o
  -4   5  13       97.47       76.09     21.66 o
  -3   5  13      370.16      375.27     30.58 o
  -2   5  13        0.02        1.41      2.87 o
  -1   5  13      223.23      227.06     15.56 o
   0   5  13       37.34       41.49      9.32 o
   1   5  13      398.53      411.57     25.22 o
   2   5  13       86.10       92.88     13.73 o
   3   5  13        9.69        7.54      6.38 o
  -4   6  13       17.75        9.84      8.15 o
  -3   6  13      204.98      216.33     18.21 o
  -2   6  13      101.43       90.11     10.60 o
  -1   6  13        1.21        2.00      3.32 o
   0   6  13      334.56      307.44     27.39 o
   1   6  13       38.24       31.47     10.58 o
   2   6  13      109.82      131.29     14.29 o
   3   6  13       98.41      112.48     29.93 o
  -3   7  13       36.42       27.57     14.83 o
  -2   7  13       36.51       30.06     12.49 o
  -1   7  13       66.59       64.90     11.73 o
   0   7  13        1.73        2.54      3.94 o
   1   7  13       65.50       77.59     14.68 o
   2   7  13        6.70        5.88      4.63 o
  -2   8  13       24.74       24.12      9.23 o
  -1   8  13        2.83        3.41      4.93 o
   0   8  13        0.00        2.51      4.44 o
   1   8  13      140.79      149.59     23.13 o
   2   8  13        7.89        6.72      4.97 o
  -1   9  13       36.93       25.94     17.24 o
   0   9  13      127.17      133.67     29.62 o
   1   9  13       26.08       18.48     11.03 o
  -5   0  14        0.69        2.65      8.20 o
  -4   0  14      153.41      170.60     23.43 o
  -3   0  14      470.27      516.18     39.04 o
  -2   0  14       53.44       56.67     18.75 o
  -1   0  14       46.27       56.40     11.78 o
   0   0  14       11.30        7.62      6.58 o
   1   0  14       30.05       26.70     11.67 o
   2   0  14      157.20      150.92     14.23 o
   3   0  14       12.18       16.06     12.19 o
   4   0  14        4.83        1.12      6.92 o
  -5   1  14        0.80        1.42      4.12 o
  -4   1  14        0.03        1.21      3.99 o
  -3   1  14        0.06        1.37      3.91 o
  -2   1  14       14.97       17.82      7.34 o
  -1   1  14      192.84      200.51     14.20 o
   0   1  14      314.55      278.20     28.20 o
   1   1  14        0.00        2.05      4.07 o
   2   1  14      236.36      196.91     51.04 o
   3   1  14       18.21       18.30      8.99 o
   4   1  14        2.20        1.40      3.76 o
  -4   2  14        0.00        1.03      4.48 o
  -3   2  14       71.65       76.63     11.97 o
  -2   2  14        2.70        3.08      5.50 o
  -1   2  14        0.58        3.10      4.66 o
   0   2  14       48.78       55.90     13.92 o
   1   2  14      664.79      660.75     42.37 o
   2   2  14       64.92       48.66      8.89 o
   3   2  14        1.96        6.02      6.27 o
   4   2  14       16.24        8.57      6.83 o
  -4   3  14        1.88        4.30      7.02 o
  -3   3  14      171.66      191.54     16.43 o
  -2   3  14      262.69      260.65     17.34 o
  -1   3  14      229.64      232.02     17.37 o
   0   3  14      938.10      979.89    103.07 o
   1   3  14       46.47       38.82      8.97 o
   2   3  14      800.29      921.02     41.56 o
   3   3  14        9.97        4.71      6.78 o
   4   3  14       81.97       89.76     29.77 o
  -4   4  14       29.17       21.05     12.20 o
  -3   4  14        2.11        1.36      4.27 o
  -2   4  14       26.92       22.69     10.29 o
  -1   4  14       55.06       51.61     16.35 o
   0   4  14        0.01        1.10      4.40 o
   1   4  14       70.54       66.19      9.06 o
   2   4  14        1.96        2.84      2.88 o
   3   4  14        3.38        3.44      2.86 o
  -4   5  14       14.16        6.49      7.23 o
  -3   5  14       36.04       23.56     13.73 o
  -2   5  14       11.71        9.23      6.12 o
  -1   5  14       50.30       45.63     13.81 o
   0   5  14       36.23       43.10      9.63 o
   1   5  14        0.03        1.07      3.71 o
   2   5  14       20.19       15.29     10.06 o
   3   5  14       20.79        8.77      7.10 o
  -3   6  14        9.33       10.99      8.34 o
  -2   6  14        0.73        1.17      3.06 o
  -1   6  14        0.76        2.77      3.98 o
   0   6  14      178.62      164.73     16.68 o
   1   6  14        8.54        5.35      4.58 o
   2   6  14      209.06      257.45     20.60 o
   3   6  14       27.87       25.98     19.55 o
  -3   7  14       62.58       40.87     18.79 o
  -2   7  14       24.60       20.76      8.29 o
  -1   7  14       40.04       45.84     12.57 o
   0   7  14       85.45       91.90      9.98 o
   1   7  14       13.19       15.10      9.21 o
   2   7  14        1.71        3.58      4.20 o
  -2   8  14        0.00        2.08      4.55 o
  -1   8  14        0.71        3.02      5.00 o
   0   8  14       35.47       41.71     18.67 o
   1   8  14      111.28      121.29     21.86 o
   0   9  14        7.25        7.24      5.14 o
  -4   1  15        0.48        1.61      4.81 o
  -3   1  15       25.18       18.18      9.16 o
  -2   1  15      102.02       92.15     10.93 o
  -1   1  15      289.22      300.08     19.10 o
   0   1  15        9.65        9.84      5.78 o
   1   1  15       11.57        7.73      4.81 o
   2   1  15       11.39        8.89      5.97 o
   3   1  15        1.24        4.01      6.43 o
   4   1  15       29.63       23.30     15.74 o
  -4   2  15       27.82       25.04     10.53 o
  -3   2  15      245.29      259.09     19.56 o
  -2   2  15       32.93       33.38     11.15 o
  -1   2  15       32.94       33.92      8.68 o
   0   2  15       43.07       48.53     11.61 o
   1   2  15       20.11       17.60      9.12 o
   2   2  15      471.32      473.14     34.52 o
   3   2  15        0.00        3.04      5.09 o
   4   2  15        0.04        2.51      4.70 o
  -4   3  15       18.96       17.39     11.26 o
  -3   3  15        3.24        3.30      4.39 o
  -2   3  15        0.02        1.32      3.52 o
  -1   3  15       44.29       47.59     13.58 o
   0   3  15       79.25       65.69     17.70 o
   1   3  15        0.28        1.01      3.46 o
   2   3  15       60.80       67.22     11.45 o
   3   3  15       93.02       75.99     20.60 o
  -4   4  15       79.28       85.78     24.30 o
  -3   4  15      256.52      316.90     22.98 o
  -2   4  15       70.96       72.78     16.93 o
  -1   4  15      515.88      523.96     45.20 o
   0   4  15       22.18       20.78      8.51 o
   1   4  15      223.58      221.41     16.98 o
   2   4  15      292.05      345.82     26.11 o
   3   4  15       41.66       55.09     20.11 o
  -4   5  15       20.47       15.65     14.20 o
  -3   5  15      247.11      236.37     18.94 o
  -2   5  15      123.71      129.11     15.95 o
  -1   5  15       47.18       45.76     13.10 o
   0   5  15      346.87      354.71     41.24 o
   1   5  15      119.40      118.66     12.19 o
   2   5  15       18.26       21.15     13.18 o
   3   5  15        9.95        4.94      6.78 o
  -3   6  15        2.18        2.92      4.69 o
  -2   6  15       75.15       60.01     13.79 o
  -1   6  15       83.28       90.00     11.31 o
   0   6  15       61.22       46.17     10.02 o
   1   6  15       53.76       61.83     10.48 o
   2   6  15      132.84      151.27     26.21 o
  -3   7  15       13.31       10.10      9.38 o
  -2   7  15        0.36        1.60      4.13 o
  -1   7  15        1.57        4.16      3.96 o
   0   7  15      115.24      126.69     13.99 o
   1   7  15       63.72       57.68     13.26 o
   2   7  15       13.60        9.67      7.71 o
  -2   8  15        9.49        7.01      7.11 o
  -1   8  15        0.04        2.25      3.61 o
   0   8  15        0.53        3.16      4.23 o
   1   8  15      175.21      190.04     17.10 o
  -4   0  16      199.71      248.35     30.38 o
  -3   0  16      123.74      146.06     19.47 o
  -2   0  16      187.65      193.19     20.05 o
  -1   0  16      181.74      180.72     18.51 o
   0   0  16      347.97      380.45     32.18 o
   1   0  16      151.89      151.78     26.34 o
   2   0  16      168.62      151.85     42.74 o
   3   0  16       26.75       13.21     12.64 o
  -4   1  16        1.42        3.82      5.84 o
  -3   1  16        8.64        9.60      6.21 o
  -2   1  16       75.36       66.08     11.34 o
  -1   1  16       50.78       59.22     11.27 o
   0   1  16        0.05        2.16      3.43 o
   1   1  16        6.87        6.21      4.84 o
   2   1  16      193.03      185.98     15.52 o
   3   1  16        0.50        1.58      5.07 o
  -4   2  16       36.90       33.85     14.38 o
  -3   2  16       42.27       42.63     12.21 o
  -2   2  16        1.98        2.60      4.33 o
  -1   2  16        3.30        4.59      4.96 o
   0   2  16       12.12        9.03      5.96 o
   1   2  16       59.04       60.35      9.98 o
   2   2  16       18.53       14.81      7.55 o
   3   2  16        0.14        2.23      3.88 o
  -4   3  16       77.56       67.14     27.42 o
  -3   3  16       12.63       10.86      7.86 o
  -2   3  16        0.06        1.10      3.71 o
  -1   3  16      151.07      157.21     13.96 o
   0   3  16       16.14       16.61      8.33 o
   1   3  16        7.17        6.15      4.62 o
   2   3  16       40.22       37.84     24.09 o
   3   3  16       94.70       93.37     18.62 o
  -4   4  16       26.97       21.28     14.90 o
  -3   4  16      106.15       99.12     13.79 o
  -2   4  16       24.95       21.27      9.39 o
  -1   4  16       40.94       35.51     13.71 o
   0   4  16       16.95       13.76      7.44 o
   1   4  16        0.02        1.72      3.88 o
   2   4  16      142.44      167.49     14.80 o
   3   4  16        9.66        5.57      5.79 o
  -3   5  16      438.17      402.09     57.12 o
  -2   5  16       68.71       73.45     12.82 o
  -1   5  16       51.08       42.47     13.42 o
   0   5  16       46.55       44.96     11.04 o
   1   5  16      225.01      220.15     21.02 o
   2   5  16      132.63      160.78     27.98 o
   3   5  16       53.21       48.81     21.66 o
  -3   6  16        9.26        2.27      4.24 o
  -2   6  16        4.64        3.19      5.13 o
  -1   6  16       20.48       18.61      8.65 o
   0   6  16       41.85       37.84     11.84 o
   1   6  16        2.03        2.09      3.85 o
   2   6  16        0.53        1.44      4.35 o
  -2   7  16       13.35       12.35      8.83 o
  -1   7  16       23.72       21.15      8.50 o
   0   7  16        8.34        7.82      5.43 o
   1   7  16       37.91       37.23     12.62 o
  -1   8  16       66.49       66.47     17.64 o
   0   8  16        6.66        6.54      6.21 o
  -4   1  17       10.80       10.98      7.38 o
  -3   1  17       24.87       22.10     12.03 o
  -2   1  17       56.19       57.29     12.50 o
  -1   1  17        7.64        6.81      5.04 o
   0   1  17        3.80        3.03      3.18 o
   1   1  17       60.47       67.28     12.02 o
   2   1  17      498.41      599.30     29.88 o
   3   1  17        6.33        2.87      4.56 o
  -4   2  17       77.52       77.22     23.47 o
  -3   2  17        1.01        3.59      4.05 o
  -2   2  17       96.40      100.84     13.21 o
  -1   2  17       33.35       34.43     12.43 o
   0   2  17      516.96      516.82     41.00 o
   1   2  17       75.62       61.58     15.04 o
   2   2  17       34.50       36.68      7.77 o
   3   2  17      101.99      114.37     28.07 o
  -4   3  17       16.08       11.74      9.86 o
  -3   3  17        5.06        5.32      5.02 o
  -2   3  17       20.22       18.53     10.77 o
  -1   3  17      334.19      287.61     41.79 o
   0   3  17       76.12       72.71     10.45 o
   1   3  17       23.87       22.46      9.62 o
   2   3  17       67.23       64.12     17.80 o
   3   3  17        4.34        4.39      6.33 o
  -3   4  17       15.19       13.02      8.04 o
  -2   4  17      103.65      114.66     14.90 o
  -1   4  17        2.67        2.39      4.14 o
   0   4  17      325.55      319.97     37.47 o
   1   4  17      228.34      229.72     26.56 o
   2   4  17        0.29        2.69      3.40 o
   3   4  17       43.47       39.32     16.62 o
  -3   5  17       19.13       12.00      8.05 o
  -2   5  17        0.93        2.43      3.94 o
  -1   5  17       22.23       16.53      9.91 o
   0   5  17        4.99        4.30      5.78 o
   1   5  17       14.63        9.81      5.05 o
   2   5  17        0.50        1.48      3.61 o
  -2   6  17        3.85        2.95      5.12 o
  -1   6  17       41.58       36.35     13.24 o
   0   6  17       17.08       12.38      7.02 o
   1   6  17        0.37        2.38      3.30 o
   2   6  17        5.14        2.20      3.90 o
  -2   7  17        0.06        2.94      5.22 o
  -1   7  17       44.36       47.77     14.24 o
   0   7  17       33.08       28.31     12.24 o
   1   7  17        8.95        7.72      6.74 o
  -4   0  18        5.84       12.61     12.79 o
  -3   0  18       66.16       59.50     17.96 o
  -2   0  18      288.42      241.21     24.43 o
  -1   0  18       50.25       47.52     23.22 o
   0   0  18      528.49      551.67     47.88 o
   1   0  18      386.15      414.35     42.48 o
   2   0  18        0.01        2.94      5.48 o
   3   0  18       12.00       10.35     11.99 o
  -4   1  18      131.48      137.43     25.93 o
  -3   1  18       34.90       37.16     12.56 o
  -2   1  18       16.75       14.00      7.84 o
  -1   1  18       66.00       58.04     10.59 o
   0   1  18       83.15       82.47     13.35 o
   1   1  18       65.84       58.86     18.25 o
   2   1  18       22.39       12.51      7.27 o
   3   1  18       83.01       73.00     20.11 o
  -3   2  18        2.49        3.54      4.37 o
  -2   2  18        0.18        3.31      3.98 o
  -1   2  18       12.30       10.15      6.17 o
   0   2  18       77.77       63.52     12.39 o
   1   2  18       55.07       53.76     18.03 o
   2   2  18        2.06        3.84      4.37 o
   3   2  18        7.00       12.57      9.45 o
  -3   3  18        4.61        2.55      4.31 o
  -2   3  18       34.19       34.43     12.82 o
  -1   3  18       15.09       10.22      7.62 o
   0   3  18       99.72      102.25     12.76 o
   1   3  18       10.23        8.83      6.29 o
   2   3  18        5.06        5.68      4.66 o
  -3   4  18       65.94       61.33     24.29 o
  -2   4  18        0.04        2.05      4.58 o
  -1   4  18      266.36      290.41     29.36 o
   0   4  18       87.28       81.65     11.98 o
   1   4  18       47.45       43.27     10.40 o
   2   4  18       30.51       18.37     12.18 o
  -3   5  18       22.59       20.83     14.24 o
  -2   5  18        8.84        6.11      5.81 o
  -1   5  18        4.69        3.75      5.74 o
   0   5  18      139.51      143.21     18.77 o
   1   5  18        6.08        5.29      5.09 o
   2   5  18       21.55       25.09     14.77 o
  -2   6  18        0.02        1.63      4.94 o
  -1   6  18        5.56        9.08      5.55 o
   0   6  18        0.56        0.98      4.44 o
   1   6  18        4.44        4.14      4.49 o
  -3   1  19       10.92       13.63      8.34 o
  -2   1  19       23.60       21.04     10.68 o
  -1   1  19      158.41      163.14     15.12 o
   0   1  19        6.08        4.69      5.88 o
   1   1  19      351.69      342.01     27.57 o
   2   1  19       16.51       17.00      8.86 o
  -3   2  19       11.22       11.16      7.23 o
  -2   2  19       61.73       64.89     16.14 o
  -1   2  19        0.15        1.09      5.59 o
   0   2  19        1.40        2.53      4.27 o
   1   2  19        6.06        6.65      6.07 o
   2   2  19       32.69       27.48     15.45 o
  -3   3  19       51.16       40.16     19.65 o
  -2   3  19       63.17       68.02     19.29 o
  -1   3  19       33.76       39.45     14.34 o
   0   3  19        1.18        2.05      4.52 o
   1   3  19      105.50       84.97     12.97 o
   2   3  19        6.98        6.39      6.54 o
  -3   4  19       60.85       39.54     18.58 o
  -2   4  19       24.22       18.65     11.28 o
  -1   4  19       73.35       84.62     12.18 o
   0   4  19       56.61       64.33     13.80 o
   1   4  19       18.33       18.88      8.43 o
   2   4  19       22.58       14.90     11.57 o
  -2   5  19       11.14        8.17      6.89 o
  -1   5  19       50.20       46.54     18.27 o
   0   5  19        3.87        3.17      5.11 o
   1   5  19       18.90       16.65      7.41 o
  -1   6  19        6.95        8.19      5.51 o
   0   6  19       10.71        8.01      6.20 o
  -3   0  20       31.06       35.23     20.64 o
  -2   0  20       52.56       57.20     29.30 o
  -1   0  20      115.22      115.31     22.36 o
   0   0  20       22.70       21.66     19.53 o
   1   0  20        6.94        6.72      7.57 o
   2   0  20       12.60       10.16     13.09 o
  -3   1  20       42.93       39.66     16.43 o
  -2   1  20        7.66        6.47      6.77 o
  -1   1  20      127.05      132.12     15.33 o
   0   1  20       64.51       71.54     16.73 o
   1   1  20       19.74       13.08      7.86 o
   2   1  20        1.85        1.59      4.60 o
  -3   2  20       79.20       67.61     23.95 o
  -2   2  20        5.07        7.06      6.49 o
  -1   2  20       44.22       41.45     13.65 o
   0   2  20        0.66        1.16      5.08 o
   1   2  20      114.59      108.95     20.93 o
   2   2  20        4.99        3.12      5.91 o
  -2   3  20       15.74       12.27      8.97 o
  -1   3  20        3.34        4.61      6.41 o
   0   3  20        0.01        2.67      4.85 o
   1   3  20       32.51       34.31     12.67 o
  -2   4  20       28.88       28.66     14.80 o
  -1   4  20       48.63       38.19     14.63 o
   0   4  20       20.39       18.43      8.54 o
   1   4  20       18.71       13.11      8.20 o
  -1   5  20       18.71       12.15      8.47 o
   0   5  20       17.12       18.64      8.89 o
  -2   1  21       31.94       30.32     15.97 o
  -1   1  21      202.22      240.99     28.87 o
   0   1  21       72.50       68.92     18.57 o
   1   1  21       11.46        9.35      5.98 o
  -2   2  21       38.78       34.70     17.20 o
  -1   2  21       71.57       90.14     23.76 o
   0   2  21       25.35       18.73      9.51 o
   1   2  21      137.75      129.54     20.06 o
  -2   3  21        4.88        2.79      5.51 o
  -1   3  21        0.60        2.74      5.23 o
   0   3  21        0.46        2.02      3.72 o
   1   3  21       32.97       32.89     12.74 o
  -1   4  21        5.33        4.32      5.19 o
   0   4  21       28.12       26.17     13.24 o
  -2   0  22       58.03       50.49     40.24 o
  -1   0  22       77.51       72.80     21.72 o
   0   0  22      356.56      361.15     24.34 o
   1   0  22       97.26       83.72     35.65 o
  -2   1  22       69.59       69.59     22.80 o
  -1   1  22       12.52       10.48      7.67 o
   0   1  22       65.14       52.09     16.45 o
  -1   2  22       10.72        9.30      8.31 o
   0   2  22       24.35       16.87      9.66 o
 
